# Supplementary material for: Macrophage-Targeted Dextran Sulfate-Dexamethasone Conjugate Micelles for Effective Treatment of Rheumatoid Arthritis
Source: Molecules. 2023 Jan 6;28(2):591. doi: 10.3390/molecules28020591 (PMC9863669; doi:10.3390/molecules28020591)
Supplement: Supplementary file 1 [file molecules-28-00591-s001.zip]

Archive with 1 entries (1 files):
- molecules-2103166-supplementary.pdf
